# Supplementary material for: The locus coeruleus contributes to the anorectic, nausea, and autonomic physiological effects of glucagon-like peptide-1
Source: Sci Adv. 2023 Sep 20;9(38):eadh0980. doi: 10.1126/sciadv.adh0980 (PMC10511187; doi:10.1126/sciadv.adh0980)
Supplement: Supplementary file 2 — Supplementary Excel File [file sciadv.adh0980_supplementary_excel_file.zip]

Archive with 1 entries (1 files):
- adh0980_Supplementary_excel_file.xlsx
