# Supplementary material for: The locus coeruleus contributes to the anorectic, nausea, and autonomic physiological effects of glucagon-like peptide-1
Source: Sci Adv. 2023 Sep 20;9(38):eadh0980. doi: 10.1126/sciadv.adh0980 (PMC10511187; doi:10.1126/sciadv.adh0980)
Supplement: Supplementary file 2 — Supplementary Excel File [file sciadv.adh0980_supplementary_excel_file.zip › adh0980_Supplementary_excel_file.xlsx]

## Sheet: Figure 1A
1 HR
ANOVA table	SS	DF	MS	F (DFn, DFd)	P value
Treatment (between columns)	9.868	2	4.934	F (1.932, 23.18) = 2.501	P=0.1054
Individual (between rows)	19.93	12	1.66	F (12, 24) = 0.8417	P=0.6103
Residual (random)	47.35	24	1.973
Total	77.14	38
Newman-Keuls multiple comparisons test	Mean Diff.	Below threshold?	Summary
veh vs. 0.025	-1.031	No	ns		A-B
veh vs. 0.050	-1.1	No	ns		A-C
0.025 vs. 0.050	-0.06923	No	ns		B-C
Test details	Mean 1	Mean 2	Mean Diff.	SE of diff.	n1	n2	q	DF
veh vs. 0.025	2.285	3.315	-1.031	0.5321	13	13	---	12
veh vs. 0.050	2.285	3.385	-1.1	0.5173	13	13	3.007	12
0.025 vs. 0.050	3.315	3.385	-0.06923	0.5998	13	13	---	12
3 HR
ANOVA table	SS	DF	MS	F (DFn, DFd)	P value
Treatment (between columns)	8.78	2	4.39	F (1.981, 23.77) = 1.068	P=0.3590
Individual (between rows)	37.66	12	3.139	F (12, 24) = 0.7636	P=0.6798
Residual (random)	98.64	24	4.11
Total	145.1	38
Newman-Keuls multiple comparisons test	Mean Diff.	Below threshold?	Summary
veh vs. 0.025	1.046	No	ns		A-B
veh vs. 0.050	0.9615	No	ns		A-C
0.025 vs. 0.050	-0.08462	No	ns		B-C
Test details	Mean 1	Mean 2	Mean Diff.	SE of diff.	n1	n2	q	DF
veh vs. 0.025	7.2	6.154	1.046	0.7553	13	13	1.959	12
veh vs. 0.050	7.2	6.238	0.9615	0.8121	13	13	---	12
0.025 vs. 0.050	6.154	6.238	-0.08462	0.8166	13	13	---	12
6 HR
ANOVA table	SS	DF	MS	F (DFn, DFd)	P value
Treatment (between columns)	154.7	2	77.37	F (1.659, 19.90) = 17.55	P<0.0001
Individual (between rows)	97.5	12	8.125	F (12, 24) = 1.843	P=0.0978
Residual (random)	105.8	24	4.408
Total	358	38
Newman-Keuls multiple comparisons test	Mean Diff.	Below threshold?	Summary
veh vs. 0.025	3.985	Yes	***		A-B
veh vs. 0.050	4.431	Yes	***		A-C
0.025 vs. 0.050	0.4462	No	ns		B-C
Test details	Mean 1	Mean 2	Mean Diff.	SE of diff.	n1	n2	q	DF
veh vs. 0.025	13.72	9.738	3.985	0.7386	13	13	7.63	12
veh vs. 0.050	13.72	9.292	4.431	0.71	13	13	8.825	12
0.025 vs. 0.050	9.738	9.292	0.4462	0.9924	13	13	0.6358	12

## Sheet: Figure 1B
24 HR
ANOVA table	SS	DF	MS	F (DFn, DFd)	P value
Treatment (between columns)	476.2	2	238.1	F (1.370, 16.44) = 15.12	P=0.0006
Individual (between rows)	245.6	12	20.47	F (12, 24) = 1.300	P=0.2809
Residual (random)	377.9	24	15.74
Total	1100	38
Newman-Keuls multiple comparisons test	Mean Diff.	Below threshold?	Summary
veh vs. 0.025	5.069	Yes	**		A-B
veh vs. 0.050	8.508	Yes	****		A-C
0.025 vs. 0.050	3.438	No	ns		B-C
Test details	Mean 1	Mean 2	Mean Diff.	SE of diff.	n1	n2	q	DF
veh vs. 0.025	31.9	26.83	5.069	1.528	13	13	4.693	12
veh vs. 0.050	31.9	23.39	8.508	1.023	13	13	11.77	12
0.025 vs. 0.050	26.83	23.39	3.438	1.972	13	13	2.466	12

## Sheet: Figure 1C
ANOVA table	SS	DF	MS	F (DFn, DFd)	P value
Treatment (between columns)	859.9	2	429.9	F (1.302, 15.62) = 16.64	P=0.0005
Individual (between rows)	213.1	12	17.75	F (12, 24) = 0.6872	P=0.7475
Residual (random)	620.1	24	25.84
Total	1693	38
Newman-Keuls multiple comparisons test	Mean Diff.	Below threshold?	Summary
Column A vs. Column B	4.9	Yes	*		A-B
Column A vs. Column C	11.46	Yes	****		A-C
Column B vs. Column C	6.562	Yes	*		B-C
Test details	Mean 1	Mean 2	Mean Diff.	SE of diff.	n1	n2	q	DF
Column A vs. Column B	2.892	-2.008	4.9	1.886	13	13	3.673	12
Column A vs. Column C	2.892	-8.569	11.46	1.299	13	13	12.48	12
Column B vs. Column C	-2.008	-8.569	6.562	2.584	13	13	3.591	12

## Sheet: Figure 1D
Dark
ANOVA table	SS	DF	MS	F (DFn, DFd)	P value
Treatment (between columns)	592.8	2	296.4	F (1.861, 13.03) = 37.02	P<0.0001
Individual (between rows)	739.8	7	105.7	F (7, 14) = 13.20	P<0.0001
Residual (random)	112.1	14	8.006
Total	1445	23
Newman-Keuls multiple comparisons test	Mean Diff.	Below threshold?	Summary
Veh vs. Ex-4	9.224	Yes	***		A-B
Veh vs. Ex-9	-2.269	No	ns		A-C
Ex-4 vs. Ex-9	-11.49	Yes	***		B-C
Test details	Mean 1	Mean 2	Mean Diff.	SE of diff.	n1	n2	q	DF
Veh vs. Ex-4	19.01	9.784	9.224	1.29	8	8	10.11	7
Veh vs. Ex-9	19.01	21.28	-2.269	1.594	8	8	2.012	7
Ex-4 vs. Ex-9	9.784	21.28	-11.49	1.341	8	8	12.12	7
Light
ANOVA table	SS	DF	MS	F (DFn, DFd)	P value
Treatment (between columns)	17.64	2	8.821	F (1.513, 10.59) = 4.745	P=0.0413
Individual (between rows)	49.67	7	7.095	F (7, 14) = 3.816	P=0.0158
Residual (random)	26.03	14	1.859
Total	93.34	23
Newman-Keuls multiple comparisons test	Mean Diff.	Below threshold?	Summary
Veh vs. Ex-4	-1.818	No	ns		A-B
Veh vs. Ex-9	0.0025	No	ns		A-C
Ex-4 vs. Ex-9	1.82	No	ns		B-C
Test details	Mean 1	Mean 2	Mean Diff.	SE of diff.	n1	n2	q	DF
Veh vs. Ex-4	3.346	5.164	-1.818	0.5404	8	8	---	7
Veh vs. Ex-9	3.346	3.344	0.0025	0.6153	8	8	---	7
Ex-4 vs. Ex-9	5.164	3.344	1.82	0.8507	8	8	3.026	7

## Sheet: Figure 1E
ANOVA table	SS	DF	MS	F (DFn, DFd)	P value
Treatment (between columns)	1910	2	955.1	F (1.237, 8.657) = 26.90	P=0.0004
Individual (between rows)	84.95	7	12.14	F (7, 14) = 0.3418	P=0.9210
Residual (random)	497.1	14	35.51
Total	2492	23
Newman-Keuls multiple comparisons test	Mean Diff.	Below threshold?	Summary
Veh vs. Ex-4	17.05	Yes	***		A-B
Veh vs. Ex-9	-3.313	No	ns		A-C
Ex-4 vs. Ex-9	-20.36	Yes	****		B-C
Test details	Mean 1	Mean 2	Mean Diff.	SE of diff.	n1	n2	q	DF
Veh vs. Ex-4	-0.8875	-17.94	17.05	2.62	8	8	9.204	7
Veh vs. Ex-9	-0.8875	2.425	-3.313	3.958	8	8	1.184	7
Ex-4 vs. Ex-9	-17.94	2.425	-20.36	2.025	8	8	14.22	7

## Sheet: Figure 1F
Dark
ANOVA table	SS	DF	MS	F (DFn, DFd)	P value
Treatment (between columns)	26.49	2	13.24	F (1.528, 10.70) = 7.593	P=0.0122
Individual (between rows)	49.34	7	7.049	F (7, 14) = 4.041	P=0.0126
Residual (random)	24.42	14	1.744
Total	100.2	23
Newman-Keuls multiple comparisons test	Mean Diff.	Below threshold?	Summary
Veh vs. Ex-4	1.97	Yes	*		A-B
Veh vs. Ex-9	-0.4488	No	ns		A-C
Ex-4 vs. Ex-9	-2.419	Yes	**		B-C
Test details	Mean 1	Mean 2	Mean Diff.	SE of diff.	n1	n2	q	DF
Veh vs. Ex-4	3.904	1.934	1.97	0.6767	8	8	4.117	7
Veh vs. Ex-9	3.904	4.353	-0.4488	0.7963	8	8	0.7969	7
Ex-4 vs. Ex-9	1.934	4.353	-2.419	0.4648	8	8	7.359	7
Light
ANOVA table	SS	DF	MS	F (DFn, DFd)	P value
Treatment (between columns)	2.505	2	1.253	F (1.923, 13.46) = 0.4505	P=0.6391
Individual (between rows)	13.63	7	1.947	F (7, 14) = 0.7005	P=0.6720
Residual (random)	38.92	14	2.78
Total	55.06	23
Newman-Keuls multiple comparisons test	Mean Diff.	Below threshold?	Summary
Veh vs. Ex-4	-0.775	No	ns		A-B
Veh vs. Ex-9	-0.2488	No	ns		A-C
Ex-4 vs. Ex-9	0.5263	No	ns		B-C
Test details	Mean 1	Mean 2	Mean Diff.	SE of diff.	n1	n2	q	DF
Veh vs. Ex-4	1.761	2.536	-0.775	0.8711	8	8	1.258	7
Veh vs. Ex-9	1.761	2.01	-0.2488	0.7455	8	8	---	7
Ex-4 vs. Ex-9	2.536	2.01	0.5263	0.8778	8	8	---	7

## Sheet: Figure 1G
Dark
ANOVA table	SS	DF	MS	F (DFn, DFd)	P value
Treatment (between columns)	0.5833	2	0.2917	F (1.582, 11.08) = 0.1489	P=0.8157
Individual (between rows)	26.96	7	3.851	F (7, 14) = 1.967	P=0.1333
Residual (random)	27.42	14	1.958
Total	54.96	23
Newman-Keuls multiple comparisons test	Mean Diff.	Below threshold?	Summary
Veh vs. Ex-4	0.25	No	ns		A-B
Veh vs. Ex-9	0.375	No	ns		A-C
Ex-4 vs. Ex-9	0.125	No	ns		B-C
Test details	Mean 1	Mean 2	Mean Diff.	SE of diff.	n1	n2	q	DF
Veh vs. Ex-4	5.5	5.25	0.25	0.5261	8	8	---	7
Veh vs. Ex-9	5.5	5.125	0.375	0.8438	8	8	0.6285	7
Ex-4 vs. Ex-9	5.25	5.125	0.125	0.6928	8	8	---	7
Light
ANOVA table	SS	DF	MS	F (DFn, DFd)	P value
Treatment (between columns)	2.583	2	1.292	F (1.934, 13.54) = 1.920	P=0.1850
Individual (between rows)	14.96	7	2.137	F (7, 14) = 3.177	P=0.0312
Residual (random)	9.417	14	0.6726
Total	26.96	23
Newman-Keuls multiple comparisons test	Mean Diff.	Below threshold?	Summary
Veh vs. Ex-4	-0.625	No	ns		A-B
Veh vs. Ex-9	0.125	No	ns		A-C
Ex-4 vs. Ex-9	0.75	No	ns		B-C
Test details	Mean 1	Mean 2	Mean Diff.	SE of diff.	n1	n2	q	DF
Veh vs. Ex-4	1.875	2.5	-0.625	0.375	8	8	---	7
Veh vs. Ex-9	1.875	1.75	0.125	0.4407	8	8	---	7
Ex-4 vs. Ex-9	2.5	1.75	0.75	0.4119	8	8	2.575	7

## Sheet: Figure 1H
1 hr
ANOVA table	SS	DF	MS	F (DFn, DFd)	P value
Veh or LiCl	2.083	1	2.083	F (1, 11) = 1.365	P=0.2673
Veh or Ex9	2.901	1	2.901	F (1, 11) = 2.025	P=0.1825
Veh or LiCl x Veh or Ex9	0.0675	1	0.0675	F (1, 11) = 0.1010	P=0.7566
Subject x Veh or LiCl	16.79	11	1.526
Subject x Veh or Ex9	15.76	11	1.433
Subject	29.67	11	2.697
Residual	7.352	11	0.6684
Newman-Keuls multiple comparisons test	Mean Diff.	Below threshold?	Summary
Veh:Veh vs. Veh:Ex	-0.5667	No	ns
Veh:Veh vs. Licl:Veh	0.3417	No	ns
Veh:Veh vs. Licl:Ex	-0.075	No	ns
Veh:Ex vs. Licl:Veh	0.9083	No	ns
Veh:Ex vs. Licl:Ex	0.4917	No	ns
Licl:Veh vs. Licl:Ex	-0.4167	No	ns
Test details	Mean 1	Mean 2	Mean Diff.	SE of diff.	N1	N2	q	DF
Veh:Veh vs. Veh:Ex	2.567	3.133	-0.5667	0.3338	12	12	---	11
Veh:Veh vs. Licl:Veh	2.567	2.225	0.3417	0.3338	12	12	---	11
Veh:Veh vs. Licl:Ex	2.567	2.642	-0.075	0.3338	12	12	---	11
Veh:Ex vs. Licl:Veh	3.133	2.225	0.9083	0.3338	12	12	3.849	11
Veh:Ex vs. Licl:Ex	3.133	2.642	0.4917	0.3338	12	12	---	11
Licl:Veh vs. Licl:Ex	2.225	2.642	-0.4167	0.3338	12	12	---	11
3 hr
ANOVA table	SS	DF	MS	F (DFn, DFd)	P value
Veh or LiCl	5.201	1	5.201	F (1, 11) = 1.890	P=0.1966
Veh or Ex9	10.27	1	10.27	F (1, 11) = 6.106	P=0.0311
Veh or LiCl x Veh or Ex9	0.2408	1	0.2408	F (1, 11) = 0.09980	P=0.7580
Subject x Veh or LiCl	30.27	11	2.752
Subject x Veh or Ex9	18.5	11	1.682
Subject	65.27	11	5.934
Residual	26.54	11	2.413
Newman-Keuls multiple comparisons test	Mean Diff.	Below threshold?	Summary
Veh:Veh vs. Veh:Ex	-1.067	No	ns
Veh:Veh vs. Licl:Veh	0.5167	No	ns
Veh:Veh vs. Licl:Ex	-0.2667	No	ns
Veh:Ex vs. Licl:Veh	1.583	No	ns
Veh:Ex vs. Licl:Ex	0.8	No	ns
Licl:Veh vs. Licl:Ex	-0.7833	No	ns
Test details	Mean 1	Mean 2	Mean Diff.	SE of diff.	N1	N2	q	DF
Veh:Veh vs. Veh:Ex	5.75	6.817	-1.067	0.6342	12	12	---	11
Veh:Veh vs. Licl:Veh	5.75	5.233	0.5167	0.6342	12	12	---	11
Veh:Veh vs. Licl:Ex	5.75	6.017	-0.2667	0.6342	12	12	---	11
Veh:Ex vs. Licl:Veh	6.817	5.233	1.583	0.6342	12	12	3.531	11
Veh:Ex vs. Licl:Ex	6.817	6.017	0.8	0.6342	12	12	---	11
Licl:Veh vs. Licl:Ex	5.233	6.017	-0.7833	0.6342	12	12	---	11
6 hr
ANOVA table	SS	DF	MS	F (DFn, DFd)	P value
Veh or LiCl	30.88	1	30.88	F (1, 11) = 11.25	P=0.0064
Veh or Ex9	15.99	1	15.99	F (1, 11) = 6.856	P=0.0239
Veh or LiCl x Veh or Ex9	1.96	1	1.96	F (1, 11) = 0.8475	P=0.3770
Subject x Veh or LiCl	30.19	11	2.745
Subject x Veh or Ex9	25.65	11	2.332
Subject	126.2	11	11.47
Residual	25.44	11	2.313
Newman-Keuls multiple comparisons test	Mean Diff.	Below threshold?	Summary
Veh:Veh vs. Veh:Ex	-0.75	No	ns
Veh:Veh vs. Licl:Veh	2.008	Yes	*
Veh:Veh vs. Licl:Ex	0.45	No	ns
Veh:Ex vs. Licl:Veh	2.758	Yes	**
Veh:Ex vs. Licl:Ex	1.2	No	ns
Licl:Veh vs. Licl:Ex	-1.558	Yes	*
Test details	Mean 1	Mean 2	Mean Diff.	SE of diff.	N1	N2	q	DF
Veh:Veh vs. Veh:Ex	11.46	12.21	-0.75	0.6209	12	12	---	11
Veh:Veh vs. Licl:Veh	11.46	9.45	2.008	0.6209	12	12	4.575	11
Veh:Veh vs. Licl:Ex	11.46	11.01	0.45	0.6209	12	12	---	11
Veh:Ex vs. Licl:Veh	12.21	9.45	2.758	0.6209	12	12	6.283	11
Veh:Ex vs. Licl:Ex	12.21	11.01	1.2	0.6209	12	12	2.733	11
Licl:Veh vs. Licl:Ex	9.45	11.01	-1.558	0.6209	12	12	3.55	11

## Sheet: Figure1I
ANOVA table	SS	DF	MS	F (DFn, DFd)	P value
Veh or LiCl	48.4	1	48.4	F (1, 11) = 16.78	P=0.0018
Veh or Ex9	2.707	1	2.707	F (1, 11) = 1.041	P=0.3294
Subject x Veh or LiCl	31.73	11	2.885
Subject x Veh or Ex9	28.6	11	2.6
Subject	407.4	11	37.04
Residual	18.85	12	1.57
Newman-Keuls multiple comparisons test	Predicted (LS) mean diff.	Below threshold?	Summary
Veh:Veh vs. Veh:Ex	-0.475	No	ns
Veh:Veh vs. Licl:Veh	2.008	Yes	***
Veh:Veh vs. Licl:Ex	1.533	Yes	*
Veh:Ex vs. Licl:Veh	2.483	Yes	**
Veh:Ex vs. Licl:Ex	2.008	Yes	***
Licl:Veh vs. Licl:Ex	-0.475	No	ns
Test details	Predicted (LS) mean 1	Predicted (LS) mean 2	Predicted (LS) mean diff.	SE of diff.	N1	N2	q	DF
Veh:Veh vs. Veh:Ex	27.49	27.97	-0.475	0.3618	12	12	1.857	12
Veh:Veh vs. Licl:Veh	27.49	25.48	2.008	0.3618	12	12	7.851	12
Veh:Veh vs. Licl:Ex	27.49	25.96	1.533	0.5116	12	12	4.239	12
Veh:Ex vs. Licl:Veh	27.97	25.48	2.483	0.5116	12	12	6.865	12
Veh:Ex vs. Licl:Ex	27.97	25.96	2.008	0.3618	12	12	7.851	12
Licl:Veh vs. Licl:Ex	25.48	25.96	-0.475	0.3618	12	12	1.857	12

## Sheet: Figure 1J
ANOVA table	SS	DF	MS	F (DFn, DFd)	P value
Veh or LiCl	0.4431	1	0.4431	F (1, 12) = 0.02120	P=0.8867
Veh or Ex9	22.49	1	22.49	F (1, 12) = 1.791	P=0.2056
Subject x Veh or LiCl	250.8	12	20.9
Subject x Veh or Ex9	150.7	12	12.56
Subject	323.1	12	26.93
Residual	141.6	13	10.89
Newman-Keuls multiple comparisons test	Predicted (LS) mean diff.	Below threshold?	Summary
Veh:Veh vs. Veh:Ex	1.315	No	ns
Veh:Veh vs. Licl:Veh	-0.1846	No	ns
Veh:Veh vs. Licl:Ex	1.131	No	ns
Veh:Ex vs. Licl:Veh	-1.5	No	ns
Veh:Ex vs. Licl:Ex	-0.1846	No	ns
Licl:Veh vs. Licl:Ex	1.315	No	ns
Test details	Predicted (LS) mean 1	Predicted (LS) mean 2	Predicted (LS) mean diff.	SE of diff.	N1	N2	q	DF
Veh:Veh vs. Veh:Ex	0.7885	-0.5269	1.315	0.9153	13	13	---	13
Veh:Veh vs. Licl:Veh	0.7885	0.9731	-0.1846	0.9153	13	13	---	13
Veh:Veh vs. Licl:Ex	0.7885	-0.3423	1.131	1.294	13	13	---	13
Veh:Ex vs. Licl:Veh	-0.5269	0.9731	-1.5	1.294	13	13	1.639	13
Veh:Ex vs. Licl:Ex	-0.5269	-0.3423	-0.1846	0.9153	13	13	---	13
Licl:Veh vs. Licl:Ex	0.9731	-0.3423	1.315	0.9153	13	13	---	13

[truncated: 20 more sheets: Figure 2B, Figure 2D, Figure 2E, Figure 2F, Figure 2G, Figure 2I, Figure 3A, Figure 3B, Figure 4B, Figure 4D     , Figure 4E, Figure 4F, Figure 5D, Figure 5E, Figure 5F, Figure 6B, Figure 6C, Figure 6D, Figure 6E, Figure 6F]
